# Supplementary material for: Hydroxytyrosol as a Promising Ally in the Treatment of Fibromyalgia
Source: Nutrients. 2020 Aug 9;12(8):2386. doi: 10.3390/nu12082386 (PMC7468876; doi:10.3390/nu12082386)
Supplement: Supplementary file 1 [file nutrients-12-02386-s001.zip]

Archive with 3 entries (3 files):
- Table_S1_list_of_proteins_differentially_expressed_between_FM_and_C.xlsx
- Table_S2_kegg_list_among_proteins_differentially_expressed_between_FM_and_C.xlsx
- Table_S3_list_of_proteins_reverted_by_HT_tratment_in_fibroblasts_culture_from_FM_patient.xlsx
