# Supplementary material for: Hydroxytyrosol as a Promising Ally in the Treatment of Fibromyalgia
Source: Nutrients. 2020 Aug 9;12(8):2386. doi: 10.3390/nu12082386 (PMC7468876; doi:10.3390/nu12082386)
Supplement: Supplementary file 1 [file nutrients-12-02386-s001.zip › Table_S1_list_of_proteins_differentially_expressed_between_FM_and_C.xlsx]

## Sheet: Table_S1
UNIPROT ID	Entrez Gene Name	p-value	Fold Change
PAI2_HUMAN	serpin family B member 2	0.000103	6.419
DIAP1_HUMAN	diaphanous related formin 1	0.000242	5.714
QOR_HUMAN	crystallin zeta	0.000158	5.127
GPDM_HUMAN	glycerol-3-phosphate dehydrogenase 2	1.91e-05	5.114
TNAP2_HUMAN	TNF alpha induced protein 2	5.97e-05	4.602
ADRO_HUMAN	ferredoxin reductase	2.07e-06	4.275
ABCD3_HUMAN	ATP binding cassette subfamily D member 3	0.0015	4.119
CMC1_HUMAN	solute carrier family 25 member 12	2.34e-05	4.113
CATK_HUMAN	cathepsin K	3.15e-06	3.752
HMOX1_HUMAN	heme oxygenase 1	1.07e-05	3.371
ARL8B_HUMAN	ADP ribosylation factor like GTPase 8B	8.59e-06	3.237
I13R2_HUMAN	interleukin 13 receptor subunit alpha 2	0.00188	2.995
KDEL2_HUMAN	KDEL motif containing 2	0.000231	2.951
E41L3_HUMAN	erythrocyte membrane protein band 4.1 like 3	0.012	2.946
ESYT2_HUMAN	extended synaptotagmin 2	2.39e-05	2.744
AMPN_HUMAN	alanyl aminopeptidase, membrane	3.37e-05	2.729
M2OM_HUMAN	solute carrier family 25 member 11	0.0114	2.699
AATM_HUMAN	glutamic-oxaloacetic transaminase 2	3.5e-05	2.678
PCNA_HUMAN	proliferating cell nuclear antigen	0.000665	2.613
MTCH2_HUMAN	mitochondrial carrier 2	0.00344	2.589
ADT2_HUMAN	solute carrier family 25 member 5	8.35e-06	2.554
UBR4_HUMAN	ubiquitin protein ligase E3 component n-recognin 4	0.0316	2.535
DSRAD_HUMAN	adenosine deaminase, RNA specific	0.000284	2.488
CPNE3_HUMAN	copine 3	3.7e-05	2.451
LEG1_HUMAN	galectin 1	0.00225	2.441
DPP4_HUMAN	dipeptidyl peptidase 4	0.000285	2.433
EF1G_HUMAN	eukaryotic translation elongation factor 1 gamma	0.0353	2.416
TXNL1_HUMAN	thioredoxin like 1	0.00563	2.411
RRAGC_HUMAN	Ras related GTP binding C	0.000418	2.402
NNRE_HUMAN	NAD(P)HX epimerase	2.76e-06	2.398
HDGF_HUMAN	heparin binding growth factor	4.73e-05	2.388
IFIT3_HUMAN	interferon induced protein with tetratricopeptide repeats 3	0.00304	2.364
GNPI1_HUMAN	glucosamine-6-phosphate deaminase 1	1.22e-05	2.328
SFXN3_HUMAN	sideroflexin 3	2.95e-05	2.276
NPC1_HUMAN	NPC intracellular cholesterol transporter 1	3.89e-05	2.268
HACD3_HUMAN	3-hydroxyacyl-CoA dehydratase 3	0.000102	2.244
FAM3C_HUMAN	family with sequence similarity 3 member C	0.00614	2.233
RALA_HUMAN	RAS like proto-oncogene A	3.63e-07	2.211
H2AY_HUMAN	H2A histone family member Y	0.000593	2.197
ACOT9_HUMAN	acyl-CoA thioesterase 9	0.000144	2.189
CD63_HUMAN	CD63 molecule	0.000595	2.143
RL3_HUMAN	ribosomal protein L3	0.00079	2.137
OLA1_HUMAN	Obg like ATPase 1	0.00591	2.134
ERO1A_HUMAN	endoplasmic reticulum oxidoreductase 1 alpha	6.22e-05	2.127
DRG1_HUMAN	developmentally regulated GTP binding protein 1	0.0181	2.107
S10A4_HUMAN	S100 calcium binding protein A4	1.95e-05	2.101
LRC15_HUMAN	leucine rich repeat containing 15	2.78e-06	2.091
DECR_HUMAN	2,4-dienoyl-CoA reductase 1	0.000272	2.084
EIF3L_HUMAN	eukaryotic translation initiation factor 3 subunit L	1.42e-06	2.077
CPT1A_HUMAN	carnitine palmitoyltransferase 1A	6.02e-07	2.06
SCMC1_HUMAN	solute carrier family 25 member 24	2.83e-05	2.042
GLGB_HUMAN	1,4-alpha-glucan branching enzyme 1	0.00104	2.028
PSA_HUMAN	aminopeptidase puromycin sensitive	4.11e-06	2.026
AT5F1_HUMAN	ATP synthase peripheral stalk-membrane subunit b	0.00336	2.025
NAMPT_HUMAN	nicotinamide phosphoribosyltransferase	0.00151	2.019
DDB1_HUMAN	damage specific DNA binding protein 1	5.78e-07	2.002
NEP_HUMAN	membrane metalloendopeptidase	0.000336	1.988
DHRS7_HUMAN	dehydrogenase/reductase 7	0.000887	1.96
S10AA_HUMAN	S100 calcium binding protein A10	2.4e-05	1.959
GSTO1_HUMAN	glutathione S-transferase omega 1	9.02e-06	1.927
VDAC2_HUMAN	voltage dependent anion channel 2	2.1e-06	1.919
KGP1_HUMAN	protein kinase cGMP-dependent 1	0.0104	1.906
THY1_HUMAN	Thy-1 cell surface antigen	0.000895	1.906
UBA6_HUMAN	ubiquitin like modifier activating enzyme 6	0.00182	1.906
VAT1_HUMAN	vesicle amine transport 1	4.64e-05	1.904
DHB12_HUMAN	hydroxysteroid 17-beta dehydrogenase 12	0.0123	1.903
HYEP_HUMAN	epoxide hydrolase 1	3.27e-05	1.902
ITAV_HUMAN	integrin subunit alpha V	0.000302	1.901
ATPK_HUMAN	ATP synthase membrane subunit f	0.0232	1.896
MPCP_HUMAN	solute carrier family 25 member 3	0.000183	1.891
STOM_HUMAN	stomatin	0.00028	1.889
IDHC_HUMAN	isocitrate dehydrogenase (NADP(+)) 1, cytosolic	0.000812	1.883
SAR1A_HUMAN	secretion associated Ras related GTPase 1A	0.000128	1.86
DHE3_HUMAN	glutamate dehydrogenase 1	0.00137	1.844
GDN_HUMAN	serpin family E member 2	0.0391	1.839
THIM_HUMAN	acetyl-CoA acyltransferase 2	0.00017	1.823
HCDH_HUMAN	hydroxyacyl-CoA dehydrogenase	0.0289	1.815
UBP14_HUMAN	ubiquitin specific peptidase 14	6.13e-05	1.815
KAPCA_HUMAN	protein kinase cAMP-activated catalytic subunit alpha	0.000356	1.808
CAZA1_HUMAN	capping actin protein of muscle Z-line subunit alpha 1	0.000257	1.793
STIP1_HUMAN	stress induced phosphoprotein 1	0.000324	1.78
TEBP_HUMAN	prostaglandin E synthase 3	4.86e-05	1.756
CYC_HUMAN	cytochrome c, somatic	0.000347	1.751
VA0D1_HUMAN	ATPase H+ transporting V0 subunit d1	0.0118	1.747
IDHP_HUMAN	isocitrate dehydrogenase (NADP(+)) 2, mitochondrial	0.00171	1.739
SEPR_HUMAN	fibroblast activation protein alpha	0.000296	1.735
AP3B1_HUMAN	adaptor related protein complex 3 subunit beta 1	0.00237	1.731
ERF1_HUMAN	eukaryotic translation termination factor 1	0.000123	1.725
CISY_HUMAN	citrate synthase	0.0108	1.722
ASAH1_HUMAN	N-acylsphingosine amidohydrolase 1	0.00537	1.718
CAZA2_HUMAN	capping actin protein of muscle Z-line subunit alpha 2	0.000247	1.713
EIF3A_HUMAN	eukaryotic translation initiation factor 3 subunit A	0.000302	1.71
TPD54_HUMAN	tumor protein D52 like 2	0.00191	1.703
1433T_HUMAN	tyrosine 3-monooxygenase/tryptophan 5-monooxygenase activation protein theta	0.000224	1.701
LAMP1_HUMAN	lysosomal associated membrane protein 1	0.00215	1.69
SUCB2_HUMAN	succinate-CoA ligase GDP-forming beta subunit	0.00131	1.689
LEG3_HUMAN	galectin 3	0.00993	1.688
PHB2_HUMAN	prohibitin 2	0.000828	1.679
CLIP1_HUMAN	CAP-Gly domain containing linker protein 1	8.11e-05	1.664
VPP3_HUMAN	T cell immune regulator 1, ATPase H+ transporting V0 subunit a3	0.000146	1.664
ITA2_HUMAN	integrin subunit alpha 2	0.00081	1.661
APMAP_HUMAN	adipocyte plasma membrane associated protein	0.000223	1.628
ARF6_HUMAN	ADP ribosylation factor 6	0.00427	1.625
ARC1B_HUMAN	actin related protein 2/3 complex subunit 1B	0.000917	1.618
C1TC_HUMAN	methylenetetrahydrofolate dehydrogenase, cyclohydrolase and formyltetrahydrofolate synthetase 1	0.000385	1.617
IF4G2_HUMAN	eukaryotic translation initiation factor 4 gamma 2	0.00117	1.617
RBMX_HUMAN	RNA binding motif protein X-linked	0.0132	1.617
IPYR_HUMAN	pyrophosphatase (inorganic) 1	0.00161	1.608
PSMD2_HUMAN	proteasome 26S subunit, non-ATPase 2	0.000219	1.603
NSF_HUMAN	N-ethylmaleimide sensitive factor, vesicle fusing ATPase	0.000236	1.595
PSB2_HUMAN	proteasome subunit beta 2	0.00533	1.584
MDHM_HUMAN	malate dehydrogenase 2	0.00546	1.574
GLU2B_HUMAN	protein kinase C substrate 80K-H	0.000224	1.57
RAB8B_HUMAN	RAB8B, member RAS oncogene family	6.9e-05	1.57
E2AK2_HUMAN	eukaryotic translation initiation factor 2 alpha kinase 2	0.00104	1.569
VDAC1_HUMAN	voltage dependent anion channel 1	7.35e-05	1.564
GRP75_HUMAN	heat shock protein family A (Hsp70) member 9	4.42e-05	1.556
CAN1_HUMAN	calpain 1	0.00721	1.553
SMD3_HUMAN	small nuclear ribonucleoprotein D3 polypeptide	0.0108	1.553
AT1A1_HUMAN	ATPase Na+/K+ transporting subunit alpha 1	3e-05	1.544
SODM_HUMAN	superoxide dismutase 2	0.0337	1.542
STT3B_HUMAN	STT3B, catalytic subunit of the oligosaccharyltransferase complex	9.54e-07	1.539
SC31A_HUMAN	SEC31 homolog A, COPII coat complex component	7.64e-07	1.537
ERP29_HUMAN	endoplasmic reticulum protein 29	0.0103	1.536
ODO1_HUMAN	oxoglutarate dehydrogenase	0.00928	1.533
TMM43_HUMAN	transmembrane protein 43	0.0125	1.533
PRAF3_HUMAN	ADP ribosylation factor like GTPase 6 interacting protein 5	0.0134	1.53
IST1_HUMAN	IST1, ESCRT-III associated factor	0.000126	1.527
ALDR_HUMAN	aldo-keto reductase family 1 member B	0.0274	1.526
ISG15_HUMAN	ISG15 ubiquitin-like modifier	1.35e-05	1.526
PLST_HUMAN	plastin 3	4.54e-05	1.512
G6PI_HUMAN	glucose-6-phosphate isomerase	7.92e-05	1.508
BIEA_HUMAN	biliverdin reductase A	0.000566	1.507
CH60_HUMAN	heat shock protein family D (Hsp60) member 1	0.00232	1.501
RASN_HUMAN	NRAS proto-oncogene, GTPase	2.01e-05	1.497
ERGI1_HUMAN	endoplasmic reticulum-golgi intermediate compartment 1	0.0379	1.495
GNS_HUMAN	glucosamine (N-acetyl)-6-sulfatase	0.00239	1.495
MAGD2_HUMAN	MAGE family member D2	0.000509	1.494
ECHB_HUMAN	hydroxyacyl-CoA dehydrogenase trifunctional multienzyme complex subunit beta	9.18e-05	1.487
SYRC_HUMAN	arginyl-tRNA synthetase	3.36e-05	1.487
SNX1_HUMAN	sorting nexin 1	0.000582	1.484
PSME1_HUMAN	proteasome activator subunit 1	0.00117	1.48
ECHA_HUMAN	hydroxyacyl-CoA dehydrogenase trifunctional multienzyme complex subunit alpha	0.0427	1.479
DPYL3_HUMAN	dihydropyrimidinase like 3	0.0114	1.473
GLCM_HUMAN	glucosylceramidase beta	0.000997	1.468
PDCD6_HUMAN	programmed cell death 6	0.0164	1.462
DHX15_HUMAN	DEAH-box helicase 15	0.00024	1.455
NIBL1_HUMAN	family with sequence similarity 129 member B	0.000558	1.442
PTPA_HUMAN	protein phosphatase 2 phosphatase activator	3.16e-06	1.441
HEXB_HUMAN	hexosaminidase subunit beta	0.0039	1.436
CAPG_HUMAN	capping actin protein, gelsolin like	0.000824	1.424
ADDA_HUMAN	adducin 1	0.00107	1.423
VATC1_HUMAN	ATPase H+ transporting V1 subunit C1	0.00693	1.423
LKHA4_HUMAN	leukotriene A4 hydrolase	0.00888	1.417
CLH1_HUMAN	clathrin heavy chain	0.0211	1.415
RAB7A_HUMAN	RAB7A, member RAS oncogene family	0.00215	1.408
PRKDC_HUMAN	protein kinase, DNA-activated, catalytic subunit	0.00145	1.405
VIME_HUMAN	vimentin	2e-05	1.404
ATPB_HUMAN	ATP synthase F1 subunit beta	0.000556	1.393
FGF2_HUMAN	fibroblast growth factor 2	0.00743	1.391
PAIP1_HUMAN	poly(A) binding protein interacting protein 1	0.00017	1.389
ITB1_HUMAN	integrin subunit beta 1	0.00345	1.382
HNRL2_HUMAN	heterogeneous nuclear ribonucleoprotein U like 2	0.000817	1.381
ROAA_HUMAN	heterogeneous nuclear ribonucleoprotein A/B	0.0364	1.375
SRSF6_HUMAN	serine and arginine rich splicing factor 6	0.0254	1.371
VPS35_HUMAN	VPS35, retromer complex component	0.0025	1.369
DHX9_HUMAN	DExH-box helicase 9	0.000127	1.362
UGPA_HUMAN	UDP-glucose pyrophosphorylase 2	0.00958	1.357
AHSA1_HUMAN	activator of HSP90 ATPase activity 1	0.00165	1.355
RAC1_HUMAN	Rac family small GTPase 1	0.0153	1.352
5NTD_HUMAN	5'-nucleotidase ecto	0.0497	1.347
SYDC_HUMAN	aspartyl-tRNA synthetase	0.0062	1.344
FCL_HUMAN	tissue specific transplantation antigen P35B	0.000673	1.336
XRCC6_HUMAN	X-ray repair cross complementing 6	0.0103	1.333
RUVB1_HUMAN	RuvB like AAA ATPase 1	0.0217	1.322
QCR2_HUMAN	ubiquinol-cytochrome c reductase core protein 2	0.0374	1.312
PYR1_HUMAN	carbamoyl-phosphate synthetase 2, aspartate transcarbamylase, and dihydroorotase	0.00562	1.308
MMP14_HUMAN	matrix metallopeptidase 14	0.0445	1.305
LDHB_HUMAN	lactate dehydrogenase B	0.0055	1.304
AMPB_HUMAN	arginyl aminopeptidase	0.00356	1.3
ANXA4_HUMAN	annexin A4	0.00151	1.298
LMNA_HUMAN	lamin A/C	0.00596	1.29
RAB5C_HUMAN	RAB5C, member RAS oncogene family	0.000608	1.287
PDIA1_HUMAN	prolyl 4-hydroxylase subunit beta	0.0226	1.285
VAMP7_HUMAN	vesicle associated membrane protein 7	0.0223	1.271
RB11B_HUMAN	RAB11B, member RAS oncogene family	0.0263	1.269
GSHR_HUMAN	glutathione-disulfide reductase	0.0221	1.268
RS7_HUMAN	ribosomal protein S7	0.024	1.267
EIF3M_HUMAN	eukaryotic translation initiation factor 3 subunit M	0.00215	1.263
SYK_HUMAN	lysyl-tRNA synthetase	0.0475	1.261
KAD1_HUMAN	adenylate kinase 1	0.0137	1.256
PABP1_HUMAN	poly(A) binding protein cytoplasmic 1	0.0294	1.256
S10AD_HUMAN	S100 calcium binding protein A13	0.024	1.244
RUVB2_HUMAN	RuvB like AAA ATPase 2	0.00352	1.235
SRSF1_HUMAN	serine and arginine rich splicing factor 1	0.0125	1.234
PSD13_HUMAN	proteasome 26S subunit, non-ATPase 13	0.0311	1.227
TRXR1_HUMAN	thioredoxin reductase 1	0.0281	1.224
G6PD_HUMAN	glucose-6-phosphate dehydrogenase	0.00397	1.219
CDC42_HUMAN	cell division cycle 42	0.00641	1.215
PDIA3_HUMAN	protein disulfide isomerase family A member 3	0.0174	1.211
UBE2N_HUMAN	ubiquitin conjugating enzyme E2 N	0.0309	1.211
ODO2_HUMAN	dihydrolipoamide S-succinyltransferase	0.000825	1.206
RADI_HUMAN	radixin	0.0137	1.205
SGCD_HUMAN	sarcoglycan delta	0.0119	-1.204
RL27_HUMAN	ribosomal protein L27	0.026	-1.208
ATPA_HUMAN	ATP synthase F1 subunit alpha	0.00837	-1.218
CO6A2_HUMAN	collagen type VI alpha 2 chain	0.000802	-1.22
MAP1A_HUMAN	microtubule associated protein 1A	0.0129	-1.22
RL12_HUMAN	ribosomal protein L12	0.0342	-1.225
RL27A_HUMAN	ribosomal protein L27a	0.0428	-1.225
SEP11_HUMAN	septin 11	0.00196	-1.225
TCPD_HUMAN	chaperonin containing TCP1 subunit 4	0.0231	-1.231
TCPA_HUMAN	t-complex 1	0.00284	-1.239
PSMD5_HUMAN	proteasome 26S subunit, non-ATPase 5	0.0132	-1.241
PCBP1_HUMAN	poly(rC) binding protein 1	0.00664	-1.245
SEPT2_HUMAN	septin 2	0.00387	-1.251
ACLY_HUMAN	ATP citrate lyase	0.00343	-1.254
GT251_HUMAN	collagen beta(1-O)galactosyltransferase 1	0.0297	-1.257
PRDX4_HUMAN	peroxiredoxin 4	0.0305	-1.258
SYTC_HUMAN	threonyl-tRNA synthetase	0.046	-1.259
TPM3_HUMAN	tropomyosin 3	0.016	-1.275
EF1A1_HUMAN	eukaryotic translation elongation factor 1 alpha 1	0.00744	-1.284
RSSA_HUMAN	ribosomal protein SA	0.0117	-1.284
CALU_HUMAN	calumenin	0.0108	-1.3
HS90B_HUMAN	heat shock protein 90 alpha family class B member 1	0.00848	-1.305
MYH9_HUMAN	myosin heavy chain 9	0.00218	-1.305
RRAS2_HUMAN	RAS related 2	0.0383	-1.312
SYWC_HUMAN	tryptophanyl-tRNA synthetase	0.0222	-1.312
MYL6_HUMAN	myosin light chain 6	0.0345	-1.314
GELS_HUMAN	gelsolin	0.000818	-1.329
ARP3_HUMAN	ARP3 actin related protein 3 homolog	0.0234	-1.337
RL18_HUMAN	ribosomal protein L18	0.0187	-1.341
RS4X_HUMAN	ribosomal protein S4 X-linked	0.0416	-1.341
RS5_HUMAN	ribosomal protein S5	0.0366	-1.343
NAGK_HUMAN	N-acetylglucosamine kinase	0.00188	-1.344
RS19_HUMAN	ribosomal protein S19	0.00432	-1.344
STAT1_HUMAN	signal transducer and activator of transcription 1	9.52e-05	-1.35
1433E_HUMAN	tyrosine 3-monooxygenase/tryptophan 5-monooxygenase activation protein epsilon	0.00401	-1.353
DPYL2_HUMAN	dihydropyrimidinase like 2	0.00606	-1.357
SSRA_HUMAN	signal sequence receptor subunit 1	0.049	-1.368
RAB18_HUMAN	RAB18, member RAS oncogene family	0.00702	-1.373
XPOT_HUMAN	exportin for tRNA	0.00473	-1.373
ASPH_HUMAN	aspartate beta-hydroxylase	0.0219	-1.375
COPB2_HUMAN	coatomer protein complex subunit beta 2	0.0329	-1.376
PRDX6_HUMAN	peroxiredoxin 6	0.00487	-1.376
DAB2_HUMAN	DAB2, clathrin adaptor protein	0.0147	-1.38
TIF1B_HUMAN	tripartite motif containing 28	0.00405	-1.384
GBB2_HUMAN	G protein subunit beta 2	0.0109	-1.385
1433B_HUMAN	tyrosine 3-monooxygenase/tryptophan 5-monooxygenase activation protein beta	0.0393	-1.392
PDC6I_HUMAN	programmed cell death 6 interacting protein	0.000319	-1.392
SET_HUMAN	SET nuclear proto-oncogene	0.00385	-1.395
CO6A3_HUMAN	collagen type VI alpha 3 chain	0.0422	-1.403
RL4_HUMAN	ribosomal protein L4	0.000945	-1.414
PLOD1_HUMAN	procollagen-lysine,2-oxoglutarate 5-dioxygenase 1	0.00616	-1.434
RS16_HUMAN	ribosomal protein S16	0.00522	-1.435
EZRI_HUMAN	ezrin	0.000117	-1.436
MOT4_HUMAN	solute carrier family 16 member 3	0.00255	-1.443
PLEC_HUMAN	plectin	0.00526	-1.444
P4HA2_HUMAN	prolyl 4-hydroxylase subunit alpha 2	0.000363	-1.458
ACADV_HUMAN	acyl-CoA dehydrogenase very long chain	0.0012	-1.46
U2AF2_HUMAN	U2 small nuclear RNA auxiliary factor 2	0.0151	-1.461
RAI14_HUMAN	retinoic acid induced 14	0.000423	-1.468
NACAM_HUMAN	nascent polypeptide associated complex subunit alpha	0.00073	-1.469
VAPB_HUMAN	VAMP associated protein B and C	0.000855	-1.469
PARVA_HUMAN	parvin alpha	0.000212	-1.471
PEBP1_HUMAN	phosphatidylethanolamine binding protein 1	0.00107	-1.472
COF1_HUMAN	cofilin 1	0.00378	-1.496
P4HA1_HUMAN	prolyl 4-hydroxylase subunit alpha 1	0.000632	-1.502
SYSC_HUMAN	seryl-tRNA synthetase	0.0182	-1.515
TGM2_HUMAN	transglutaminase 2	0.000208	-1.522
ACTB_HUMAN	actin beta	2.96e-06	-1.523
TALDO_HUMAN	transaldolase 1	6.11e-05	-1.527
GDIR1_HUMAN	Rho GDP dissociation inhibitor alpha	0.00383	-1.555
C1QBP_HUMAN	complement C1q binding protein	0.00399	-1.557
ANX11_HUMAN	annexin A11	0.00709	-1.563
SYAC_HUMAN	alanyl-tRNA synthetase	0.0156	-1.565
DNJA2_HUMAN	DnaJ heat shock protein family (Hsp40) member A2	0.0177	-1.587
TMEDA_HUMAN	transmembrane p24 trafficking protein 10	0.0152	-1.594
SC23A_HUMAN	Sec23 homolog A, coat complex II component	0.000988	-1.6
ZYX_HUMAN	zyxin	0.0136	-1.603
PPIB_HUMAN	peptidylprolyl isomerase B	0.00356	-1.622
GFPT1_HUMAN	glutamine--fructose-6-phosphate transaminase 1	0.00263	-1.629
ANXA5_HUMAN	annexin A5	0.00189	-1.631
PURA2_HUMAN	adenylosuccinate synthase	0.0155	-1.631
CTNB1_HUMAN	catenin beta 1	0.000356	-1.638
LAMP2_HUMAN	lysosomal associated membrane protein 2	0.0165	-1.64
TBB6_HUMAN	tubulin beta 6 class V	0.0178	-1.643
SPTN1_HUMAN	spectrin alpha, non-erythrocytic 1	0.000187	-1.647
ABCE1_HUMAN	ATP binding cassette subfamily E member 1	0.000165	-1.666
RS14_HUMAN	ribosomal protein S14	0.00243	-1.667
SPSY_HUMAN	spermine synthase	0.0369	-1.667
RL8_HUMAN	ribosomal protein L8	0.0177	-1.674
RS18_HUMAN	ribosomal protein S18	0.0173	-1.683
FKBP9_HUMAN	FK506 binding protein 9	0.00883	-1.684
UTRO_HUMAN	utrophin	0.041	-1.684
PSB5_HUMAN	proteasome subunit beta 5	0.00266	-1.701
MYL9_HUMAN	myosin light chain 9	0.000132	-1.727
COF2_HUMAN	cofilin 2	0.00109	-1.733
TCPH_HUMAN	chaperonin containing TCP1 subunit 7	0.000127	-1.736
RL30_HUMAN	ribosomal protein L30	0.000319	-1.737
RS8_HUMAN	ribosomal protein S8	0.000908	-1.745
CRYAB_HUMAN	crystallin alpha B	0.000768	-1.764
VIGLN_HUMAN	high density lipoprotein binding protein	0.000323	-1.795
RL23_HUMAN	ribosomal protein L23	0.000478	-1.797
SC24D_HUMAN	SEC24 homolog D, COPII coat complex component	6.6e-05	-1.821
KAD3_HUMAN	adenylate kinase 3	0.000555	-1.824
MYPT1_HUMAN	protein phosphatase 1 regulatory subunit 12A	0.000761	-1.862
MP2K3_HUMAN	mitogen-activated protein kinase kinase 3	0.000613	-1.897
COR1B_HUMAN	coronin 1B	0.00254	-1.9
BASP1_HUMAN	brain abundant membrane attached signal protein 1	0.000228	-1.922
GLSK_HUMAN	glutaminase	9.8e-06	-1.937
FLNC_HUMAN	filamin C	0.000205	-1.949
CLIC1_HUMAN	chloride intracellular channel 1	0.000287	-1.955
4F2_HUMAN	solute carrier family 3 member 2	7.52e-06	-1.97
RL32_HUMAN	ribosomal protein L32	0.00277	-1.98
RS17_HUMAN	ribosomal protein S17	0.000671	-2.006
SYYC_HUMAN	tyrosyl-tRNA synthetase	4.49e-05	-2.008
ITIH3_HUMAN	inter-alpha-trypsin inhibitor heavy chain 3	0.00129	-2.023
INF2_HUMAN	inverted formin, FH2 and WH2 domain containing	0.0276	-2.039
DJB11_HUMAN	DnaJ heat shock protein family (Hsp40) member B11	0.000385	-2.059
TBB5_HUMAN	tubulin beta class I	0.000273	-2.06
SERC_HUMAN	phosphoserine aminotransferase 1	8.52e-05	-2.066
SERA_HUMAN	phosphoglycerate dehydrogenase	0.000153	-2.078
TTYH3_HUMAN	tweety family member 3	0.00148	-2.081
RL19_HUMAN	ribosomal protein L19	0.000817	-2.082
CNN2_HUMAN	calponin 2	0.00024	-2.089
TCPG_HUMAN	chaperonin containing TCP1 subunit 3	5.36e-06	-2.099
SYVC_HUMAN	valyl-tRNA synthetase	0.0128	-2.1
TKT_HUMAN	transketolase	0.000363	-2.144
PLOD2_HUMAN	procollagen-lysine,2-oxoglutarate 5-dioxygenase 2	0.0135	-2.186
SERPH_HUMAN	serpin family H member 1	5.41e-07	-2.192
CNN3_HUMAN	calponin 3	2.41e-05	-2.209
CLIC4_HUMAN	chloride intracellular channel 4	0.00133	-2.236
TSP1_HUMAN	thrombospondin 1	6.66e-06	-2.242
COPG1_HUMAN	coatomer protein complex subunit gamma 1	0.00379	-2.266
CALR_HUMAN	calreticulin	0.000254	-2.299
TERA_HUMAN	valosin containing protein	6.87e-06	-2.305
TXND5_HUMAN	thioredoxin domain containing 5	4.64e-05	-2.34
RL10_HUMAN	ribosomal protein L10	2.48e-05	-2.342
FKB10_HUMAN	FK506 binding protein 10	0.000226	-2.489
CALD1_HUMAN	caldesmon 1	2.67e-05	-2.513
PALLD_HUMAN	palladin, cytoskeletal associated protein	0.000239	-2.516
LONM_HUMAN	lon peptidase 1, mitochondrial	0.0238	-2.665
S38A2_HUMAN	solute carrier family 38 member 2	0.0001	-2.755
CO6A1_HUMAN	collagen type VI alpha 1 chain	3.84e-05	-2.759
CTNA1_HUMAN	catenin alpha 1	0.0202	-2.88
TENS3_HUMAN	tensin 3	0.0495	-3.138
FINC_HUMAN	fibronectin 1	5.73e-07	-3.313
ASNS_HUMAN	asparagine synthetase (glutamine-hydrolyzing)	0.000235	-3.544
BTF3_HUMAN	basic transcription factor 3	0.000158	-3.559
TLN1_HUMAN	talin 1	0.000116	-3.703
TAGL_HUMAN	transgelin	5.81e-05	-4.189
CSRP2_HUMAN	cysteine and glycine rich protein 2	9.74e-06	-4.684
COCA1_HUMAN	collagen type XII alpha 1 chain	1.66e-05	-4.897
TENA_HUMAN	tenascin C	0.000236	-6.926
CO1A2_HUMAN	collagen type I alpha 2 chain	2.99e-07	-7.381
CO1A1_HUMAN	collagen type I alpha 1 chain	0.00125	-11.06
