# Supplementary material for: Hydroxytyrosol as a Promising Ally in the Treatment of Fibromyalgia
Source: Nutrients. 2020 Aug 9;12(8):2386. doi: 10.3390/nu12082386 (PMC7468876; doi:10.3390/nu12082386)
Supplement: Supplementary file 1 [file nutrients-12-02386-s001.zip › Table_S2_kegg_list_among_proteins_differentially_expressed_between_FM_and_C.xlsx]

## Sheet: Hoja1
hsa01100 Metabolic pathways - Homo sapiens (human) (115)
	ko:K00011 AKR1B; aldehyde reductase [EC:1.1.1.21]
	ko:K00016 LDH; L-lactate dehydrogenase [EC:1.1.1.27]
	ko:K00022 HADH; 3-hydroxyacyl-CoA dehydrogenase [EC:1.1.1.35]
	ko:K00026 MDH2; malate dehydrogenase [EC:1.1.1.37]
	ko:K00031 IDH1; isocitrate dehydrogenase [EC:1.1.1.42]
	ko:K00036 G6PD; glucose-6-phosphate 1-dehydrogenase [EC:1.1.1.49 1.1.1.363]
	ko:K00058 serA; D-3-phosphoglycerate dehydrogenase / 2-oxoglutarate reductase [EC:1.1.1.95 1.1.1.399]
	ko:K00164 OGDH; 2-oxoglutarate dehydrogenase E1 component [EC:1.2.4.2]
	ko:K00214 BLVRA; biliverdin reductase [EC:1.3.1.24]
	ko:K00261 GLUD1_2; glutamate dehydrogenase (NAD(P)+) [EC:1.4.1.3]
	ko:K00288 MTHFD; methylenetetrahydrofolate dehydrogenase (NADP+) / methenyltetrahydrofolate cyclohydrolase / formyltetrahydrofolate synthetase [EC:1.5.1.5 3.5.4.9 6.3.4.3]
	ko:K00383 GSR; glutathione reductase (NADPH) [EC:1.8.1.7]
	ko:K00415 QCR2; ubiquinol-cytochrome c reductase core subunit 2
	ko:K00472 P4HA; prolyl 4-hydroxylase [EC:1.14.11.2]
	ko:K00473 PLOD1; procollagen-lysine,2-oxoglutarate 5-dioxygenase 1 [EC:1.14.11.4]
	ko:K00510 HMOX1; heme oxygenase 1 [EC:1.14.14.18]
	ko:K00615 E2.2.1.1; transketolase [EC:2.2.1.1]
	ko:K00616 E2.2.1.2; transaldolase [EC:2.2.1.2]
	ko:K00658 DLST; 2-oxoglutarate dehydrogenase E2 component (dihydrolipoamide succinyltransferase) [EC:2.3.1.61]
	ko:K00700 GBE1; 1,4-alpha-glucan branching enzyme [EC:2.4.1.18]
	ko:K00799 GST; glutathione S-transferase [EC:2.5.1.18]
	ko:K00802 SMS; spermine synthase [EC:2.5.1.22]
	ko:K00820 glmS; glutamine---fructose-6-phosphate transaminase (isomerizing) [EC:2.6.1.16]
	ko:K00831 serC; phosphoserine aminotransferase [EC:2.6.1.52]
	ko:K00884 NAGK; N-acetylglucosamine kinase [EC:2.7.1.59]
	ko:K00939 adk; adenylate kinase [EC:2.7.4.3]
	ko:K00963 UGP2; UTP--glucose-1-phosphate uridylyltransferase [EC:2.7.7.9]
	ko:K01137 GNS; N-acetylglucosamine-6-sulfatase [EC:3.1.6.14]
	ko:K01201 GBA; glucosylceramidase [EC:3.2.1.45]
	ko:K01254 LTA4H; leukotriene-A4 hydrolase [EC:3.3.2.6]
	ko:K01425 glsA; glutaminase [EC:3.5.1.2]
	ko:K01647 CS; citrate synthase [EC:2.3.3.1]
	ko:K01648 ACLY; ATP citrate (pro-S)-lyase [EC:2.3.3.8]
	ko:K01810 GPI; glucose-6-phosphate isomerase [EC:5.3.1.9]
	ko:K01900 LSC2; succinyl-CoA synthetase beta subunit [EC:6.2.1.4 6.2.1.5]
	ko:K01939 purA; adenylosuccinate synthase [EC:6.3.4.4]
	ko:K01953 asnB; asparagine synthase (glutamine-hydrolysing) [EC:6.3.5.4]
	ko:K02127 ATPeF0B; F-type H+-transporting ATPase subunit b
	ko:K02130 ATPeF0F; F-type H+-transporting ATPase subunit f
	ko:K02132 ATPeF1A; F-type H+-transporting ATPase subunit alpha
	ko:K02133 ATPeF1B; F-type H+-transporting ATPase subunit beta [EC:7.1.2.2]
	ko:K02146 ATPeV0D; V-type H+-transporting ATPase subunit d
	ko:K02148 ATPeV1C; V-type H+-transporting ATPase subunit C
	ko:K02154 ATPeV0A; V-type H+-transporting ATPase subunit a
	ko:K02377 TSTA3; GDP-L-fucose synthase [EC:1.1.1.271]
	ko:K02564 nagB; glucosamine-6-phosphate deaminase [EC:3.5.99.6]
	ko:K03462 NAMPT; nicotinamide phosphoribosyltransferase [EC:2.4.2.12]
	ko:K07151 STT3; dolichyl-diphosphooligosaccharide---protein glycosyltransferase [EC:2.4.99.18]
	ko:K07508 ACAA2; acetyl-CoA acyltransferase 2 [EC:2.3.1.16]
	ko:K07509 HADHB; acetyl-CoA acyltransferase [EC:2.3.1.16]
	ko:K07515 HADHA; enoyl-CoA hydratase / long-chain 3-hydroxyacyl-CoA dehydrogenase [EC:4.2.1.17 1.1.1.211]
	ko:K09479 ACADVL; very long chain acyl-CoA dehydrogenase [EC:1.3.8.9]
	ko:K10251 HSD17B12; 17beta-estradiol 17-dehydrogenase / very-long-chain 3-oxoacyl-CoA reductase [EC:1.1.1.62 1.1.1.330]
	ko:K10703 HACD; very-long-chain (3R)-3-hydroxyacyl-CoA dehydratase [EC:4.2.1.134]
	ko:K11140 ANPEP; aminopeptidase N [EC:3.4.11.2]
	ko:K11188 PRDX6; peroxiredoxin 6 [EC:1.11.1.7 1.11.1.27 3.1.1.-]
	ko:K11540 CAD; carbamoyl-phosphate synthase / aspartate carbamoyltransferase / dihydroorotase [EC:6.3.5.5 2.1.3.2 3.5.2.3]
	ko:K11703 GLT25D; collagen beta-1,O-galactosyltransferase [EC:2.4.1.50]
	ko:K12348 ASAH1; acid ceramidase [EC:3.5.1.23]
	ko:K12373 HEXA_B; hexosaminidase [EC:3.2.1.52]
	ko:K13645 PLOD2; procollagen-lysine,2-oxoglutarate 5-dioxygenase 2 [EC:1.14.11.4]
	ko:K14455 GOT2; aspartate aminotransferase, mitochondrial [EC:2.6.1.1]
	ko:K15730 PTGES3; cytosolic prostaglandin-E synthase [EC:5.3.99.3]
	ko:K19970 NT5E; 5'-nucleotidase [EC:3.1.3.5]
hsa05200 Pathways in cancer - Homo sapiens (human) (44)
	ko:K00510 HMOX1; heme oxygenase 1 [EC:1.14.14.18]
	ko:K00799 GST; glutathione S-transferase [EC:2.5.1.18]
	ko:K02105 CTNNB1; catenin beta 1
	ko:K04079 HSP90A; molecular chaperone HtpG
	ko:K04345 PKA; protein kinase A [EC:2.7.11.11]
	ko:K04392 RAC1; Ras-related C3 botulinum toxin substrate 1
	ko:K04393 CDC42; cell division control protein 42
	ko:K04537 GNB2; guanine nucleotide-binding protein G(I)/G(S)/G(T) subunit beta-2
	ko:K05691 CTNNA; catenin alpha
	ko:K05717 FN1; fibronectin 1
	ko:K05719 ITGB1; integrin beta 1
	ko:K06481 ITGA2; integrin alpha 2
	ko:K06487 ITGAV; integrin alpha V
	ko:K07828 NRAS; GTPase NRas
	ko:K07834 RALA; Ras-related protein Ral-A
	ko:K08738 CYC; cytochrome c
	ko:K09290 TPM3; tropomyosin 3
	ko:K11220 STAT1; signal transducer and activator of transcription 1
	ko:K18497 FGF2; fibroblast growth factor 2
	ko:K22182 TXNRD; thioredoxin reductase (NADPH) [EC:1.8.1.9]
hsa04217 Necroptosis - Homo sapiens (human) (39)
	ko:K00261 GLUD1_2; glutamate dehydrogenase (NAD(P)+) [EC:1.4.1.3]
	ko:K01367 CAPN1; calpain-1 [EC:3.4.22.52]
	ko:K04079 HSP90A; molecular chaperone HtpG
	ko:K05862 VDAC1; voltage-dependent anion channel protein 1
	ko:K05863 SLC25A4S; solute carrier family 25 (mitochondrial adenine nucleotide translocator), member 4/5/6/31
	ko:K11220 STAT1; signal transducer and activator of transcription 1
	ko:K11251 H2A; histone H2A
	ko:K15040 VDAC2; voltage-dependent anion channel protein 2
	ko:K16195 EIF2AK2; eukaryotic translation initiation factor 2-alpha kinase 2 [EC:2.7.11.1]
hsa05165 Human papillomavirus infection - Homo sapiens (human) (34)
	ko:K02105 CTNNB1; catenin beta 1
	ko:K02146 ATPeV0D; V-type H+-transporting ATPase subunit d
	ko:K02148 ATPeV1C; V-type H+-transporting ATPase subunit C
	ko:K02154 ATPeV0A; V-type H+-transporting ATPase subunit a
	ko:K04345 PKA; protein kinase A [EC:2.7.11.11]
	ko:K04393 CDC42; cell division control protein 42
	ko:K05717 FN1; fibronectin 1
	ko:K05719 ITGB1; integrin beta 1
	ko:K06236 COL1A; collagen, type I, alpha
	ko:K06238 COL6A; collagen, type VI, alpha
	ko:K06252 TN; tenascin
	ko:K06481 ITGA2; integrin alpha 2
	ko:K06487 ITGAV; integrin alpha V
	ko:K07828 NRAS; GTPase NRas
	ko:K10691 UBR4; E3 ubiquitin-protein ligase UBR4 [EC:2.3.2.27]
	ko:K11220 STAT1; signal transducer and activator of transcription 1
	ko:K12159 ISG15; ubiquitin cross-reactive protein
	ko:K16195 EIF2AK2; eukaryotic translation initiation factor 2-alpha kinase 2 [EC:2.7.11.1]
	ko:K16857 THBS1; thrombospondin 1
hsa04510 Focal adhesion - Homo sapiens (human) (33)
	ko:K02105 CTNNB1; catenin beta 1
	ko:K04392 RAC1; Ras-related C3 botulinum toxin substrate 1
	ko:K04393 CDC42; cell division control protein 42
	ko:K04437 FLNA; filamin
	ko:K05692 ACTB_G1; actin beta/gamma 1
	ko:K05717 FN1; fibronectin 1
	ko:K05719 ITGB1; integrin beta 1
	ko:K05740 DIAPH1; diaphanous 1
	ko:K06236 COL1A; collagen, type I, alpha
	ko:K06238 COL6A; collagen, type VI, alpha
	ko:K06252 TN; tenascin
	ko:K06270 PPP1R12A; protein phosphatase 1 regulatory subunit 12A
	ko:K06271 TLN; talin
	ko:K06273 ZYX; zyxin
	ko:K06275 PARV; parvin
	ko:K06481 ITGA2; integrin alpha 2
	ko:K06487 ITGAV; integrin alpha V
	ko:K12755 MYL9; myosin regulatory light chain 9
	ko:K16857 THBS1; thrombospondin 1
