# Supplementary material for: Hydroxytyrosol as a Promising Ally in the Treatment of Fibromyalgia
Source: Nutrients. 2020 Aug 9;12(8):2386. doi: 10.3390/nu12082386 (PMC7468876; doi:10.3390/nu12082386)
Supplement: Supplementary file 1 [file nutrients-12-02386-s001.zip › Table_S3_list_of_proteins_reverted_by_HT_tratment_in_fibroblasts_culture_from_FM_patient.xlsx]

## Sheet: table_S2
UNIPROT ID	Entrez Gene Name	p-value	Fold Change (FM/C)
ESYT2_HUMAN	extended synaptotagmin 2	2.39e-05	2.744
M2OM_HUMAN	solute carrier family 25 member 11	0.0114	2.699
EF1G_HUMAN	eukaryotic translation elongation factor 1 gamma	0.0353	2.416
HDGF_HUMAN	heparin binding growth factor	4.73e-05	2.388
FAM3C_HUMAN	family with sequence similarity 3 member C	0.00614	2.233
CD63_HUMAN	CD63 molecule	0.000595	2.143
RL3_HUMAN	ribosomal protein L3	0.00079	2.137
ERO1A_HUMAN	endoplasmic reticulum oxidoreductase 1 alpha	6.22e-05	2.127
DRG1_HUMAN	developmentally regulated GTP binding protein 1	0.0181	2.107
LRC15_HUMAN	leucine rich repeat containing 15	2.78e-06	2.091
EIF3L_HUMAN	eukaryotic translation initiation factor 3 subunit L	1.42e-06	2.077
SCMC1_HUMAN	solute carrier family 25 member 24	2.83e-05	2.042
GLGB_HUMAN	1,4-alpha-glucan branching enzyme 1	0.00104	2.028
PSA_HUMAN	aminopeptidase puromycin sensitive	4.11e-06	2.026
AT5F1_HUMAN	ATP synthase peripheral stalk-membrane subunit b	0.00336	2.025
DHRS7_HUMAN	dehydrogenase/reductase 7	0.000887	1.96
KGP1_HUMAN	protein kinase cGMP-dependent 1	0.0104	1.906
THY1_HUMAN	Thy-1 cell surface antigen	0.000895	1.906
UBA6_HUMAN	ubiquitin like modifier activating enzyme 6	0.00182	1.906
DHB12_HUMAN	hydroxysteroid 17-beta dehydrogenase 12	0.0123	1.903
HYEP_HUMAN	epoxide hydrolase 1	3.27e-05	1.902
ATPK_HUMAN	ATP synthase membrane subunit f	0.0232	1.896
MPCP_HUMAN	solute carrier family 25 member 3	0.000183	1.891
SAR1A_HUMAN	secretion associated Ras related GTPase 1A	0.000128	1.86
GDN_HUMAN	serpin family E member 2	0.0391	1.839
KAPCA_HUMAN	protein kinase cAMP-activated catalytic subunit alpha	0.000356	1.808
SEPR_HUMAN	fibroblast activation protein alpha	0.000296	1.735
AP3B1_HUMAN	adaptor related protein complex 3 subunit beta 1	0.00237	1.731
CISY_HUMAN	citrate synthase	0.0108	1.722
EIF3A_HUMAN	eukaryotic translation initiation factor 3 subunit A	0.000302	1.71
LAMP1_HUMAN	lysosomal associated membrane protein 1	0.00215	1.69
CLIP1_HUMAN	CAP-Gly domain containing linker protein 1	8.11e-05	1.664
ARF6_HUMAN	ADP ribosylation factor 6	0.00427	1.625
ARC1B_HUMAN	actin related protein 2/3 complex subunit 1B	0.000917	1.618
IF4G2_HUMAN	eukaryotic translation initiation factor 4 gamma 2	0.00117	1.617
C1TC_HUMAN	methylenetetrahydrofolate dehydrogenase, cyclohydrolase and formyltetrahydrofolate synthetase 1	0.000385	1.617
RBMX_HUMAN	RNA binding motif protein X-linked	0.0132	1.617
PSMD2_HUMAN	proteasome 26S subunit, non-ATPase 2	0.000219	1.603
NSF_HUMAN	N-ethylmaleimide sensitive factor, vesicle fusing ATPase	0.000236	1.595
PSB2_HUMAN	proteasome subunit beta 2	0.00533	1.584
RAB8B_HUMAN	RAB8B, member RAS oncogene family	6.9e-05	1.57
E2AK2_HUMAN	eukaryotic translation initiation factor 2 alpha kinase 2	0.00104	1.569
SMD3_HUMAN	small nuclear ribonucleoprotein D3 polypeptide	0.0108	1.553
AT1A1_HUMAN	ATPase Na+/K+ transporting subunit alpha 1	3e-05	1.544
STT3B_HUMAN	STT3 oligosaccharyltransferase complex catalytic subunit B	9.54e-07	1.539
SC31A_HUMAN	SEC31 homolog A, COPII coat complex component	7.64e-07	1.537
TMM43_HUMAN	transmembrane protein 43	0.0125	1.533
PRAF3_HUMAN	ADP ribosylation factor like GTPase 6 interacting protein 5	0.0134	1.53
IST1_HUMAN	IST1 factor associated with ESCRT-III	0.000126	1.527
PLST_HUMAN	plastin 3	4.54e-05	1.512
G6PI_HUMAN	glucose-6-phosphate isomerase	7.92e-05	1.508
BIEA_HUMAN	biliverdin reductase A	0.000566	1.507
SYSC_HUMAN	seryl-tRNA synthetase 1	0.0182	-1.515
TGM2_HUMAN	transglutaminase 2	0.000208	-1.522
ACTB_HUMAN	actin beta	2.96e-06	-1.523
TALDO_HUMAN	transaldolase 1	6.11e-05	-1.527
GDIR1_HUMAN	Rho GDP dissociation inhibitor alpha	0.00383	-1.555
ANX11_HUMAN	annexin A11	0.00709	-1.563
SYAC_HUMAN	alanyl-tRNA synthetase 1	0.0156	-1.565
DNJA2_HUMAN	DnaJ heat shock protein family (Hsp40) member A2	0.0177	-1.587
TMEDA_HUMAN	transmembrane p24 trafficking protein 10	0.0152	-1.594
SC23A_HUMAN	Sec23 homolog A, coat complex II component	0.000988	-1.6
ZYX_HUMAN	zyxin	0.0136	-1.603
PPIB_HUMAN	peptidylprolyl isomerase B	0.00356	-1.622
GFPT1_HUMAN	glutamine--fructose-6-phosphate transaminase 1	0.00263	-1.629
PURA2_HUMAN	adenylosuccinate synthase 2	0.0155	-1.631
CTNB1_HUMAN	catenin beta 1	0.000356	-1.638
LAMP2_HUMAN	lysosomal associated membrane protein 2	0.0165	-1.64
TBB6_HUMAN	tubulin beta 6 class V	0.0178	-1.643
SPTN1_HUMAN	spectrin alpha, non-erythrocytic 1	0.000187	-1.647
ABCE1_HUMAN	ATP binding cassette subfamily E member 1	0.000165	-1.666
RS14_HUMAN	ribosomal protein S14	0.00243	-1.667
RS18_HUMAN	ribosomal protein S18	0.0173	-1.683
UTRO_HUMAN	utrophin	0.041	-1.684
COF2_HUMAN	cofilin 2	0.00109	-1.733
TCPH_HUMAN	chaperonin containing TCP1 subunit 7	0.000127	-1.736
CRYAB_HUMAN	crystallin alpha B	0.000768	-1.764
KAD3_HUMAN	adenylate kinase 3	0.000555	-1.824
MYPT1_HUMAN	protein phosphatase 1 regulatory subunit 12A	0.000761	-1.862
COR1B_HUMAN	coronin 1B	0.00254	-1.9
BASP1_HUMAN	brain abundant membrane attached signal protein 1	0.000228	-1.922
SYYC_HUMAN	tyrosyl-tRNA synthetase 1	4.49e-05	-2.008
ITIH3_HUMAN	inter-alpha-trypsin inhibitor heavy chain 3	0.00129	-2.023
INF2_HUMAN	inverted formin, FH2 and WH2 domain containing	0.0276	-2.039
TBB5_HUMAN	tubulin beta class I	0.000273	-2.06
RL19_HUMAN	ribosomal protein L19	0.000817	-2.082
TCPG_HUMAN	chaperonin containing TCP1 subunit 3	5.36e-06	-2.099
LONM_HUMAN	lon peptidase 1, mitochondrial	0.0238	-2.665
S38A2_HUMAN	solute carrier family 38 member 2	0.0001	-2.755
CO6A1_HUMAN	collagen type VI alpha 1 chain	3.84e-05	-2.759
CTNA1_HUMAN	catenin alpha 1	0.0202	-2.88
